# Supplementary material for: Data for the evaluation of groundwater quality using water quality index and regression analysis in parts of Nalgonda district, Telangana, Southern India
Source: Data Brief. 2020 Aug 27;32:106235. doi: 10.1016/j.dib.2020.106235 (PMC7479319; doi:10.1016/j.dib.2020.106235)
Supplement: Supplementary file 1 [file mmc1.xlsx]

## Sheet: Sheet1
Water Quality parameters	pH	EC	TDS	TH	Ca	Mg	Na	K	NO3	Cl	F	SO4	HCO3	CO3
Minimum	7..03	371	197	180	39.8	4.3	14.5	0.9	1.1	11.6	0.2	16.8	140	0
Maximum	8.6	5370	2910	2656	774.5	247.7	958	87.5	341.7	1925.5	2.3	726.4	600	80
Mean	7.82	2631	1411	777	159.62	92.3	388.76	8.42	50.04	656.68	1.29	188.45	382.67	27.33
Standard Deviation	0.3	1376.98	745	560	144.02	61.75	226.2	16.71	71.88	523.77	0.51	157.28	123.95	30.84
Variance	0.09	18960	5553	3140	20742	3813	51169	279	5167	2743	0.263	24739	15365	951.26

## Sheet: Sheet2
Parameters	Standard Permissible Value (S)i	Weight (Wi)	Relative	Quality Rating
	WHO, 2004)		Weight (Wi)	Scale
pH	6.5-8.5	4	0.0740741	242
TDS	500	4	0.0689655	80				Water Quality	WQI Values	WQI of samples	No. of samples	Percentage
EC	500	4	0.0862069	149.41								(%)
TH	300	5	0.0862069	80.4153				Excellent water	<50	32.87	1	3.333
Calcium	75	4	0.0862069	290.589				Good water	50-100	57.38-77.48	3	10
Magnesium	50	4	0.0689655	103.22				Poor water	100-200	106.30-174.41	15	50
Sodium	200	4	0.0689655	171.44				Very poor water	200-300	216.56-293.19	6	20
Potassium	200	2	0.0689655	182.797				unfit for use	>300	336.66-442.3	5	16.666
Nitrate	45	5	0.0689655	172.373
Chloride	250	5	0.0344828	2.5472
Sulphate	250	5	0.0689655	102.933
Bicarbonate	500	4	0.0862069	182
Carbonate	500	4	0.0689655	454
Fluoride	1-1.5	4	0.0689655	0

## Sheet: Sheet3
Parameters	pH	Cond	TDS	TH	Na	K	Mg	Ca	Cl	SO4	HCO3	CO3	NO3	F
pH	1
Cond	-0.14091	1
TDS	-0.14158	0.999971	1
TH	-0.24602	0.877071	0.878622	1
Na	-0.02559	0.899596	0.898788	0.592835	1
K	0.187207	0.37926	-0.98652	0.26959	0.366135	1
Mg	-0.1729	0.916914	0.916922	0.481412	0.760275	0.315835	1
Ca	-0.26133	0.720677	0.723086	0.940815	0.388339	0.198037	-1.71359	1
Cl	-0.18044	0.977045	0.977855	0.900906	0.836251	0.396248	0.890349	0.776451	1
SO4	-0.13214	0.855549	0.855892	0.645045	0.903321	0.231364	0.785495	0.451925	0.820503	1
HCO3	0.048215	0.331011	0.328901	0.31774	0.281743	-0.05759	0.400371	0.213003	0.178476	0.099973	1
CO3	0.756907	-0.16918	0.16962	-0.24715	-0.06131	0.189177	-0.10402	-0.31146	-0.23942	-0.12707	0.101139	1
NO3	-0.03062	0.224467	0.223416	0.29451	0.135169	0.305117	0.21006	0.311069	0.13663	0.054493	0.391088	0.023009	1
F	0.335663	0.216923	0.216622	0.022457	0.332867	0.016788	0.177523	-0.09003	0.12321	0.154757	0.328628	0.470655	-0.03301	1

## Sheet: Sheet4
Y	X	r	a	b	Regression Equation	R square
CO3-	pH	0.757	-566.5	75.96	CO3- = 75.96(PH) - 566.5	0.572
TDS	EC	1	-12.39	0.541	TDS = 0.541(EC) - 12.39	0.99
TH	EC	0.877	-161.9	0.357	TH= 0.357(EC) - 161.9	0.769
TH	TDS	0.879	-155.3	0.66	TH= 0.660(TDS) - 155.3	0.772
Na2+	EC	0.9	-0.106	0.147	Na2+ = 0.147(EC) - 0.106	0.809
Na2+	TDS	0.899	3.635	0.272	Na2+= 0.272(TDS) + 3.635	0.807
Mg2+	EC	0.917	-15.9	0.041	Mg2+ = 0.041(EC) - 15.90	0.84
Mg2+	TDS	0.917	-14.96	0.076	Mg2+= 0.076(TDS) - 14.96	0.84
Mg2+	Na2+	0.76	11.61	0.207	Mg2+ = 0.207(Na)+ 11.61	0.578
Ca2+	EC	0.721	-38.72	0.075	Ca2+= 0.075(EC)- 38.72	0.519
Ca2+	TH	0.941	-28.34	0.241	Ca2+= 0.241(TH) - 28.34	0.885
Cl-	EC	0.977	-321.2	0.371	Cl-= 0.371(EC)- 321.2	0.954
Cl-	TDS	0.978	-313.5	0.687	Cl- = 0.687(TDS) - 313.5	0.956
Cl-	TH	0.901	2.12	0.842	Cl- = 0.842(TH) + 2.120	0.811
Cl-		0.836	-96.08	1.936	Cl-= 1.936(Na) - 96.08	0.699
Cl-	Mg2+	0.89	-40.33	7.551	Cl-= 7.551(Mg) - 40.33	0.792
Cl-	Ca2+	0.776	205.9	2.823	Cl-= 2.823(Ca)+ 205.9	0.602
SO4-	EC	0.856	-68.71	0.097	SO4- = 0.097(EC) - 68.71	0.732
SO4-	TDS	0.856	-66.56	0.18	SO4-= 0.180(TDS)- 66.56	0.732
SO4-	Na2+	0.903	-55.74	0.628	SO4- = 0.628(Na) - 55.74	0.816
SO4-	Mg2+	0.785	3.781	2	SO4- = 2.000(Mg)+ 3.781	0.617
SO4-	Cl	0.821	26.64	0.246	SO4-= 0.246(Cl)+ 26.64	0.673
