# Supplementary material for: Data for the evaluation of groundwater quality using water quality index and regression analysis in parts of Nalgonda district, Telangana, Southern India
Source: Data Brief. 2020 Aug 27;32:106235. doi: 10.1016/j.dib.2020.106235 (PMC7479319; doi:10.1016/j.dib.2020.106235)
Supplement: Supplementary file 2 [file mmc2.xml]

<?xml version="1.0" encoding="utf-8" standalone="no"?>
<data>
  <datasets>
    <author>kskgeo66@gmail.com</author>
    <type>0</type>
    <dataset>
      <value>6</value>
      <reason>Other (please explain)</reason>
      <comments>The raw data is available as a supplementary data file to this article."
</comments>
    </dataset>
  </datasets>
</data>
